# Supplementary material for: Reinforcing the Egg-Timer: Recruitment of Novel Lophotrochozoa Homeobox Genes to Early and Late Development in the Pacific Oyster
Source: Genome Biol Evol. 2015 Jan 27;7(3):677–88. doi: 10.1093/gbe/evv018 (PMC5322547; doi:10.1093/gbe/evv018)
Supplement: Supplementary Data [file supp_evv018_suppl_data.zip]

Archive with 13 entries (13 files):
- Supp_Figure_7_Novel_homeobox_genes_alignments.pdf
- Supp_Figure_8_PADRE box.pdf
- Supp_File_Homeobox_aligment.fas
- New Microsoft Office Word Document.docx
- Supp Table 1 Oyster HBX complement with domains composition.xlsx
- Supp Table 2 Lophotrochozoa specific HBX with accession numbers.xlsx
- Supp_Figure_1a_Largest_tree_ANTP.pdf
- Supp_Figure_1b_Largest_tree_non_ANTP.pdf
- Supp_Figure_2_ANTP.pdf
- Supp_Figure_3_PRD_OneCUT_Prox_bis.pdf
- Supp_Figure_4_TALE_SIX_Cers_Hnf.pdf
- Supp_Figure_5_LIM_ZF.pdf
- Supp_Figure_6_POU.pdf
