# Supplementary material for: Reinforcing the Egg-Timer: Recruitment of Novel Lophotrochozoa Homeobox Genes to Early and Late Development in the Pacific Oyster
Source: Genome Biol Evol. 2015 Jan 27;7(3):677–88. doi: 10.1093/gbe/evv018 (PMC5322547; doi:10.1093/gbe/evv018)
Supplement: Supplementary Data [file supp_evv018_suppl_data.zip › Supp Table 1 Oyster HBX complement with domains composition.xlsx]

## Sheet: Hoja1
Class	Gene family	Gene name	Gene Model	Manual curation	Other domains (CDD)
ANTP	Cdx	Cdx	CGI_10023003	Derived Hexapeptide
	Evx	Evx1	CGI_10013056
	Evx	Evx2	CGI_10013058
	Gbx	Gbx	CGI_10012203
	Gsx	Gsx	CGI_10015548
	Hox1	Hox1	CGI_10024083
	Hox2	Hox2	CGI_10024086
	Hox3	Hox3	CGI_10024087	Hexapeptide
	Hox4	Hox4	CGI_10024091	Hexapeptide
	Hox5	Hox5	scaffold801_482925_483164	Hexapeptide
	Hox6-8	Lox5	CGI_10026565	Derived Hexapeptide
	Hox6-8	Lox2	CGI_10018592	Derived Hexapeptide
	Hox6-8	Lox4	CGI_10026562	Derived Hexapeptide
	Hox9-13(15)	Post1	CGI_10027385
	Hox9-13(15)	Post2	CGI_10027388
	Meox	Hrox	CGI_10014888
	Mnx	Mnx1	CGI_10026625
	Mnx	Mnx2	scaffold313_810611_810757
	Pdx	Xlox	CGI_10015546		HSF_DNA-bind superfamily
	Barhl	BarH1	CGI_10009941	Derived TN motif
	Barhl	BarH2	CGI_10009942
	Barhl	BarH3	CGI_10009943		additional HD + vWFA superfamily + VIT superfamily
	Barx	Barx	CGI_10004014
	Bsx	Bsx	CGI_10008107	Derived TN motif
	Dbx	Dbx	CGI_10002480
	Dlx	Dlx	CGI_10016653
	Emx	Emx1	CGI_10018603		PH-like superfamily
	Emx	Emx2	CGI_10025052
	Emx	Emx3	CGI_10025053
	En	En1	CGI_10012208		Engrail_1_C_sig superfamily
	En	En2	CGI_10012209		Engrail_1_C_sig superfamily
	Hbn	Hbn	CGI_10011181		OAR superfamily (paired domain)
	Hhex	Hex	CGI_10025054	Derived TN motif
	Hlx	Hlx	CGI_10013972	Derived TN motif
	Lbx	Lbx	CGI_10010398	Derived TN motif
	Msx	Msx	CGI_10023979	Derived TN motif
	Msxlx	Msxlx	CGI_10013606
	Nk1	Nk1	CGI_10025189	Cannonical TN motif
	Nk2.1	Nkx2.1	CGI_10021129	Cannonical TN motif
	Nk2.2	Nk2.2	CGI_10026839	Derived TN motif
	Nk3	Nk3	CGI_10023919	Derived TN motif
	Nk4	Nk4	CGI_10019417
	Nk5/Hmx	Hmx1	CGI_10013448
	Nk5/Hmx	Hmx2	CGI_10027035
	Nk6	Nk6	CGI_10028825	Derived TN motif
	Nk7	Nk7	CGI_10027184
	Noto	Noto	CGI_10013404
	Ro	Ro	CGI_10005958	Derived TN motif
	Tlx	Tlx1	CGI_10020596
	Tlx	Tlx2	CGI_10020599
	Vax	Vax	CGI_10020700		SRCR superfamily
	ANTP_NKL Clade I	Cgi_NKL	CGI_10028802
PRD	Arx	Arx	CGI_10028810
	Dmbx	Dmbx	CGI_10011833		DnaJ_zf superfamily x2
	Drgx	Drgx	CGI_10007626		OAR superfamily (paired domain)
	Gsc	Gsc1	CGI_10007832	K at pos 50
	Gsc	Gsc2	CGI_10026711	K at pos 50
	Gsc	Gsc3	scaffold42840_31020_31181
	Hopx	Hopx	CGI_10009529
	Otp	Otp	CGI_10021751		OAR superfamily (paired domain)
	Otx	Otx	CGI_10015784		TF_Otx superfamily
	Pax3/7	Pax3/7	CGI_10026438	S in pos 50	HTH_ARSR superfamily (PAX domain) + FAM176 superfamily
	Pax4/6	Pax4/6	CGI_10020873	S in pos 50	HTH_ARSR superfamily (PAX domain)
	Pax4/6	Pax6	CGI_10027695	S in pos 50	HTH_ARSR superfamily (PAX domain)
	Pitx	Pitx	CGI_10018398		OAR superfamily (paired domain)
	Prop	Prop	CGI_10006125
	Prrx	Prxx	CGI_10021523		OAR superfamily (paired domain)
	Rax	Rax	CGI_10028663		OAR superfamily (paired domain)
	Repo	Repo	CGI_10005826
	Shox	Shox	CGI_10012343		OAR superfamily (paired domain)
	Uncx	Uncx	CGI_10007529		dsDNA_bind superfamily + SKIP_SNW superfamily + Bud13 superfamily + CAML superfamily
	Vsx	Vsx1	CGI_10010562	60 AA conserved downstream HD in Bilateria	OAR superfamily (paired domain)
	Vsx	Vsx2	CGI_10010563	60 AA conserved downstream HD in Bilateria	OAR superfamily (paired domain)
	PRD Clade IV	Cgi_PRD1	CGI_10017003		OAR superfamily (paired domain)
	n.d.	Cgi_PRD2	CGI_10012650
	PRD Clade VI	Cgi_PRD3	CGI_10009720
	PRD Clade V	Cgi_PRD4	CGI_10003333
	PRD Clade V	Cgi_PRD5	CGI_10013213
	PRD Clade I	Cgi_PRD6	CGI_10015407
	PRD Clade III	Cgi_PRD7	CGI_10025814
	PRD Clade II	Cgi_PRD8	CGI_10026008		DUF1712 superfamily
	n.d.	Cgi_PRD9	CGI_10026078		Neur_chan_LBD superfamily + Neur_chan_memb superfamily
LIM	Isl	Islet	CGI_10028355		LIM superfamily x2
	Lhx1/5	Lhx1/5	CGI_10025343		LIM superfamily x2
	Lhx2/9	Lhx2/9	CGI_10015423		LIM superfamily x2
	Lhx3/4	Lhx3/4	CGI_10028171		LIM superfamily x2
	Lhx6/8	Awh1	CGI_10025669		LIM superfamily
	Lhx6/8	Awh2	CGI_10020871		LIM superfamily
	Lmx	Lmx1	CGI_10019449		LIM superfamily x2
	Lmx	Lmx2	CGI_10019450		LIM superfamily x2
POU	Pou2	Pou2	CGI_10006547		Pou superfamily
	Pou3	Pou3	CGI_10005968		Pou superfamily
	Pou4	Pou4	CGI_10023764		Pou superfamily + HTH_XRE superfamily
	Pou6	Pou6	CGI_10028901		Pou superfamily + HTH_XRE superfamily
SINE	Six1/2	Six1/2	CGI_10009922	K at pos 50
	Six3/6	Six3/6	CGI_10027570	K at pos 50
	Six4/5	Six4/5	CGI_10022945	K at pos 50
TALE	Irx	Irx1	CGI_10011883	3 AA indel, Ala in pos 50, IRO box
	Irx	Irx2	CGI_10028533	3 AA indel, Ala in pos 50, IRO box
	Irx	Irx3	CGI_10020098	3 AA indel, Ala in pos 50, IRO box
	Irx	Irx4	CGI_10004700	3 AA indel, Ala in pos 50, IRO box
	Meis	Meis	CGI_10019589	3 AA indel, Isoleu in pos 50, MEIS dom
	Mkx	Mkx	CGI_10011802	3 AA indel, Ala in pos 50
	Pbx	Pbx	CGI_10026001	3 AA indel, Isoleu in pos 50	PBC superfamily
	Pknox	Pknox	CGI_10011944	3 AA indel, Gly in pos 50
	Tgif	Tgif	CGI_10023491	3 AA indel, Isoleu in pos 50
	TALE Clade II	Cgi_TALE1	CGI_10000035	3 AA indel, Ala in pos 50
	TALE Clade I	Cgi_TALE2	CGI_10008335	3 AA indel (T in pos 50)
	TALE Clade III	Cgi_TALE3	CGI_10011283	3 AA indel, Ala in pos 50
	TALE Clade VII	Cgi_TALE4	CGI_10013112	3 AA indel (Gly in pos 50)
	n.d.	Cgi_TALE5	CGI_10014640	3 AA indel (S in pos 50)
	TALE Clade V	Cgi_TALE6	CGI_10019516	3 AA indel (F in pos 50)
	TALE Clade IV	Cgi_TALE7	CGI_10015054	3 AA indel (L in pos 50)
	TALE Clade IV	Cgi_TALE8	CGI_10015055	3 AA indel (L in pos 50)
	TALE Clade VI	Cgi_TALE9	CGI_10015742	3 AA indel (F in pos 50)
	TALE Clade VI	Cgi_TALE10	CGI_10019518	3 AA indel (F in pos 50?
	TALE Clade VI	Cgi_TALE11	CGI_10021477	3 AA indel
	TALE Clade VI	Cgi_TALE12	CGI_10021478	3 AA indel	PKc_like superfamily
	TALE Clade VI	Cgi_TALE13	CGI_10015317	3 AA indel
	TALE Clade IV	Cgi_TALE14	CGI_10021576	3 AA indel (F in pos 50)
CUT	Cmp	Cmp1	CGI_10015221	10 AA indel betweeen helix 1 and 2
	Cmp	Cmp2	CGI_10015220	10 AA indel betweeen helix 1 and 2
	Cux	Cux	CGI_10022123	H at pos 50
	Onecut	Onecut	CGI_10019668		CUT superfamily
	Cut Clade I	Cgi_CUT1	CGI_10006727		CUT superfamily
	Cut Clade I	Cgi_CUT2	CGI_10022104
PROS	Prox	Prox	CGI_GLEAN_10022026	3 AA indel betweeen helix 2 and 3
ZF	Zeb	Zeb	scaffold42570_54922_55110
	Zfhx	Zfhx	CGI_10012804		3 additional HD + zf-Di19 superfamily
	Zhx/Homez	Homez	CGI_10009971		EFh superfamily / Thioredoxin_like superfamily
	n.d.	Cgi_ZF	CGI_10018873		EFh superfamily
CERS	Cers	Cers	CGI_10021077		TRAM_LAG1_CLN8 superfamily
Others	n.d.	Cgi_Hbx_1	CGI_10004542
	n.d.	Cgi_Hbx_2	CGI_10016179
	n.d.	Cgi_Hbx_3	CGI_GLEAN_10007234
	n.d.	Cgi_Hbx_4	scaffold1627_218521_218706		Thioredoxin_like superfamily
