# Supplementary material for: Reinforcing the Egg-Timer: Recruitment of Novel Lophotrochozoa Homeobox Genes to Early and Late Development in the Pacific Oyster
Source: Genome Biol Evol. 2015 Jan 27;7(3):677–88. doi: 10.1093/gbe/evv018 (PMC5322547; doi:10.1093/gbe/evv018)
Supplement: Supplementary Data [file supp_evv018_suppl_data.zip › Supp Table 2 Lophotrochozoa specific HBX with accession numbers.xlsx]

## Sheet: Hoja1
Clades		Taxonomic distribution	Members	Support
ANTP_NKL	Clade I	Trochozoa	Ctel 1525632 75 9 Ctel 1523787 69 8 Cgi NKL Pfuc 9305 1 68025 Lgig 1410826 82 4	0.27
ANTP_NKL	Hmx	Bivalvia	Cgi_Hmx1 Pfuc 3906 1 59380 HmxA	0.98
ANTP_NKL	engrailed	Lophotrochozoa	Cadulus fusiformis Q23689 Engr Graptacme eborea Q23928 Dental Pfuc 307148 1 36000 En Lep caverna Q25238 Engrailed h Loligo vulgaris A1KWR2 Engrail Nautilus pompilius Q25572 Engr Eup scolopes Q9GU85 Engrailed Placopecten magellanicus Q2606 Cgi En2 Pinctada fucata D8UVX5 hbx eng Hal asinina A0S726 hbx engrail Lgig 1414609 75 1 Lymnaea stagnalis A9ZPC9 hbx e Ily obsoleta Q9TYR9 Engrailed Ily obsolet…	-
PRD	Clade I	Trochozoa	Ctel 1512825 85 7 Cgi PRD6 Pfuc 5 1 65164	0.67
PRD	Clade II	Trochozoa	Ctel 1513785 90 8 Lgig 1413675 88 4 Cgi_PRD8	0.82
PRD	Clade III	Protostomes	Beetle CG11294 CG11294 PRD Ctel 1502880 82 8 Lgig 1413475 78 2 Cgi PRD7	0.12
PRD	Clade IV	Trochozoa	Pfuc_96805_1_28061_Isx2 Pfuc_130248_1_71765_Isx1 Cgi_PRD1 Lgig_1419487_81_3 Ctel_1516887_86_0	0.39
PRD	Clade V	Lophotrochozoa	EmW 000533200 Cgi PRD5 Lgig 1427767 62 7 Lgig 1427769 66 5 Cgi PRD4 Pfuc 1245 1 65923 JP from 15 t Lgig 1416135 43 7 Lgig 1416133 59 6 Ctel 1522777 61 6 Ctel 1503273 58 1	-
PRD	Clade VI	Trochozoa	Lgig 1423102 62 5 Lgig 1423104 62 5 Lgig 1420675 61 5 Pfuc 2703 1 01206 HMM JP Lgig 1428776 58 1 Lgig 1428434 53 3 Lgig 1416844 60 8 Pfuc 64133 1 63635 JP from 291 Pfuc 729 1 22278 JP from 264 t Cgi PRD3 Ctel 1510374 58 8 Lgig 1413135 53 9 Lgig 1430968 78 8 Lgig 1413416 76 3 Lgig 1431008 76 3 Lgig 1408687 70 5 Lgig 1408686 70 6 Lgig 1428515 76 2 Lgig 1408680 70 5 Lgig 1428521 76 2	-
LIM	Clade I	Platyhelminthes Neodermata	Smp 163600 Clon sinensis H2KRE9 LIM hbx L	0.86
SIX	Clade I	Platyhelminthes Neodermata	Smp 039470 Smp 127240 EmW 000130200	0.3
CUT	Clade I	Lophotrochozoa	Lgig 1413498 72 5 Lgig 1413319 72 2 Lgig 1430162 73 1 Lgig 1430159 74 6 Ctel 1526154 73 1 Pfuc 4520 1 30706 Prop Cgi CUT2 from 10 to 65 Pfuc 12964 1 53883 JP from 7 t Cgi CUT1 from 202 to 256 Ctel 1516427 52 3 EmW 000273500 EmW 000559800 EmW 000280500 EmW 000280300	-
TALE	Clade I	Trochozoa	Lgig 1414665 30 1 Pfuc 24948 1 11659 Cgi TALE2 Ctel 1513294 24 8	0.99
TALE	Clade II	Bivalvia	Cgi TALE1 Pfuc 13151 1 32296 Pfuc 13478 1 32332	0.44
TALE	Clade III	Lophotrochozoa	Cgi TALE3 Pfuc 98062 1 56909 JP from 168 Smp 063520 EmW 000753000 EmW 001016600	0.1
TALE	Clade IV	Lophotrochozoa	Ctel 1505080 24 4 Ctel 1526117 32 9 Smp 157830 Clon sinensis H2KPA1 hbx extra EmW 000427000 Ctel 1499505 38 4 Cgi TALE8 from 411 to 450 Cgi TALE7 from 413 to 452 Cgi TALE14 from 437 to 476 Pfuc 1892 1 66137 JP from 370	0.14
TALE	Clade V	Bivalvia	Pfuc 255 1 07443 JP from 415 t Cgi TALE6	0.93
TALE	Clade VI	Mollusca	Pfuc 1442 1 22591 JP from 358 Pfuc 22569 1 62158 JP from 332 Pfuc 6497 1 45448 JP from 164 Lgig 1410135 44 3 Lgig 1410138 39 8 Cgi TALE13 Cgi TALE11 Cgi TALE12 Cgi TALE9 Lgig 1419427 48 9 Cgi TALE10 Pfuc 22555 1 40373 JP from 331 Pfuc 18402 1 40058 JP Maybe ex Pfuc 10095 1 38990 JP from 201 Pfuc 2547 1 30160 JP from 104 Pfuc 312 1 50785 JP from 137 t	-
TALE	Clade VII	Bivalvia	Cgi TALE4 Pfuc 6013 1 23936 JP from 304	0.26
